# Supplementary material for: Global metabolic rewiring for improved CO2 fixation and chemical production in cyanobacteria
Source: Nat Commun. 2017 Mar 13;8:14724. doi: 10.1038/ncomms14724 (PMC5355792; doi:10.1038/ncomms14724)
Supplement: Supplementary Data 1 — Metabolite abundance in Strain 3 grown with and without glucose in continuous light conditions. Peak areas of all detected metabolite signals are listed. "-Glc_alphabet" and "+Glc_alphabet" in the third row indicate individual samples grown without and with glucose, respectively. N = 3 biological replicates. [file ncomms14724-s2.xlsx]

## Sheet: Raw Data
Peak Areas of All Compounds Detected
Compound ID	-Glc_A	-Glc_B	-Glc_C	+Glc_A	+Glc_B	+Glc_C
xylulose NIST	370	416	257	3134	2469	3304
xylose	791	473	464	1155	1237	1674
xylitol	785	639	568	14680	11613	13602
xanthosine	976	537	1101	703	387	894
valine	10040	1635	3849	3718	2094	1336
uridine	10853	18183	17285	13532	9826	11709
urea	107669	83752	90722	102405	61847	117699
uracil	1036	1275	1580	120	536	315
tyrosine	134225	107658	109111	95674	44948	67848
tryptophan	8768	7351	7118	13808	7251	12662
trehalose	570	520	695	739	740	551
thymine	5467	1556	6608	2946	3626	870
thymidine-5-phosphate	915	1155	1488	710	412	120
thymidine	1488	1470	1412	1350	1074	271
threonine minor	5514	4140	5475	5337	2904	4909
threonic acid	227	161	131	2288	2143	2229
threitol	6085	5714	4856	11496	11277	12552
tartaric acid	131	84	97	451	1606	1090
sucrose-6-phosphate	1033	1001	1940	1088	332	1500
sucrose	301704	378369	305347	322656	308545	412841
succinic acid	13608	9490	11382	3108	901	6790
stearic acid	939131	944010	908616	297204	728799	383625
sophorose	44	54	66	401	367	389
serine	27450	27846	39279	16736	10446	40895
sarcosine	1951	6063	2295	1841	2401	4577
salicylaldehyde	349	549	1220	595	517	628
ricinoleic acid NIST	743	529	892	539	401	479
ribulose-5-phosphate	188	182	929	1589	549	1112
ribose-5-phosphate	1122	1192	922	2084	697	1420
ribose	7512	8851	8157	7819	5826	7497
ribonic acid	6552	2625	1677	85464	77368	89945
pyrophosphate	2122	2596	4160	1580	867	1269
pyrogallol	1160	880	567	94	2232	792
putrescine	1009	1542	1125	999	415	783
proline	1709	129	2894	6979	2354	4536
phytol	190724	160569	164046	77368	62632	92568
phosphoenolpyruvate	18218	22569	19409	934	2215	3796
phosphate	28794	55594	33608	50672	39339	32748
phenylalanine	10760	10076	6462	7318	3378	2545
pelargonic acid	31360	24690	33512	10841	10556	10590
parabanic acid NIST	6885	4892	9337	2069	2552	2858
palmitoleic acid	101437	60168	62051	27207	23110	28476
palmitic acid	350091	308317	282968	107843	192376	104183
oxoproline	1356044	1542198	1833200	553747	1321892	1094914
oxamic acid	1970	1681	1431	761	649	869
oxalic acid	1865	1386	1064	392	938	296
ornithine	2081	851	816	879	615	787
oleic acid	3660	1858	1984	734	908	1303
octadecanol	1070	648	1109	574	618	608
N-methylalanine	781	423	410	607	475	253
nicotinic acid	696	922	729	611	333	741
nicotinamide	2330	2621	1875	3130	1728	2658
n-acetylglutamate	2741	11977	6067	2507	5643	3724
n-acetyl-d-hexosamine	360	219	222	592	580	716
myristic acid	50531	48388	42771	35466	29677	35952
myo-inositol	2156	1318	1028	845	585	907
methionine	980	153	177	572	184	513
maltotriose	332	238	257	14631	13468	11301
malic acid	192	175	170	142	119	122
maleimide	3921	2896	3517	7619	1973	3644
lysopalmitoyl monogalactosylglycerol	7945	3372	6066	2584	2112	3632
lysine	3341	2339	2643	15846	6278	13427
levoglucosan	592	1475	730	671	524	1681
leucine	2547	709	1414	2715	1256	877
lauric acid	14049	14315	16577	9718	14516	6762
lactic acid	7372	8627	4455	3971	1980	1843
isothreonic acid	2208	1533	1252	24870	23864	25958
isoribose	1958	1706	1854	1897	2534	2756
isomaltose	3271	2535	3199	4475	3904	4589
isoleucine	6084	2657	3468	2021	1116	1918
inulotriose	4043	2812	1561	2928	2419	3501
inosine	288	453	423	410	183	323
hydroxylamine	330449	400706	237891	340635	269435	86518
homoserine	2515	462	1077	514	369	887
heptadecanoic acid	18142	17029	10607	6485	7419	3954
glycolic acid	2405	2707	2955	5905	3710	4210
glycine	32067	24787	23859	45746	34672	27941
glycerol-alpha-phosphate	12672	13808	17755	12486	6644	8752
glycerol-3-galactoside	36528	30542	29298	6448	5149	8712
glycerol	49801	55623	40340	35093	28716	45919
glyceric acid	9532	4686	6658	18703	13839	24811
glutathione	4918	15736	13368	9969	6712	4770
glutaric acid	211	132	143	85	88	147
glutamyl-valine	7319	4834	5286	1324	1535	1817
glutamic acid	64272	70363	19213	888987	217678	387573
glucose-6-phosphate	11951	7850	9195	13735	6509	11508
glucose-1-phosphate	11929	11272	11516	9902	7467	6823
glucose	227755	102309	57261	1320500	1095803	1353437
gluconic acid lactone	77	71	70	304	200	332
gluconic acid	209	120	68	984	991	954
galactinol	265498	208875	264781	99458	82286	101765
fumaric acid	753	686	1268	308	311	357
fucose	2254	2491	2575	2282	1716	1436
fructose-6-phosphate	1851	2704	2881	15161	4915	10288
fructose	13032	7819	3274	76706	72953	103058
ethanolamine	4272	2634	5617	1564	2223	3131
erythrose	66	45	89	139	96	330
erythronic acid	3212	3006	2004	4818	967	6104
erythritol	787	1197	763	1018	905	846
dihydroxymalonic acid NIST	47	18	43	42	69	35
citric acid	25083	24778	25035	14890	11688	16505
citramalic acid	172	59	571	54	115	12
cellobiose	1234	1246	950	450	3555	3993
catechol	3030	1756	1478	631	1483	1694
capric acid	1734	1668	2133	899	823	836
biuret	2321	2101	2300	1647	1153	1262
beta-hydroxymyristic acid	29016	16215	15900	9992	9652	11133
beta-glycerolphosphate	309	192	244	298	102	283
beta-alanine	83	72	681	1219	180	581
benzoic acid	7931	5207	8846	3782	3056	4124
aspartic acid	71470	56918	64555	131740	96947	94157
arachidic acid	8922	9130	7232	4784	6112	6085
alpha-ketoglutarate	4187	13816	15240	6662	4940	12641
alanine	12336	6301	5912	11777	8804	6590
adipic acid	7888	9232	7467	6501	5294	7447
adenosine-5-monophosphate	1042	585	919	1179	266	858
adenosine	10149	11430	13079	21486	15216	66013
adenine	4612	11825	16530	21337	14058	16337
acetophenone NIST	4511	7896	6289	431	3816	1901
5'-deoxy-5'-methylthioadenosine	4216	2458	2135	3444	2296	2136
4-methyl-5-thiazoleethanol	1661	1401	1559	1282	785	1592
4-hydroxybutyric acid	345	274	369	374	308	560
4-hydroxybenzoate	456	353	15841	92	409	421
3-phosphoglycerate	56206	77290	103787	25473	15782	38851
3-hydroxypalmitic acid	5691	3721	3332	947	833	816
3-aminoisobutyric acid	110	62	481	212	46	124
2-ketoadipic acid	5292	1762	4569	1461	1409	1440
2-hydroxyglutaric acid	377	412	293	276	218	414
2-deoxytetronic acid NIST	1341	1129	3213	959	1261	1510
2-deoxytetronic acid	115	315	254	1038	1013	1349
2-deoxyerythritol	1665	1401	753	1729	1496	1834
1-monopalmitin	1659	1218	1257	886	451	361
1-hexadecanol	762	1167	767	471	457	350
1,3-diaminopropane	3174	1525	4960	10924	1573	4000
1,2,4-benzenetriol	1928	1212	830	528	1286	598
2,5-dihydroxypyrazine NIST	660	634	465	3570	863	932
172625	2389	1500	5830	1632	881	1261
172624	6622	7372	6644	5105	4247	5528
172618	248228	173202	106915	361440	210190	462271
171972	657	107	210	1395	340	779
171971	1860	851	816	879	615	866
171970	1709	129	2894	6262	2121	4307
171968	29494	53355	46473	28304	18533	21441
171546	1902	1401	753	1605	1582	2155
171305	9715	4033	2811	3694	9154	4128
171298	6228	2147	4283	3227	2345	3893
170828	4011	3810	4723	4751	6248	4944
170768	1574	1313	1551	774	680	1081
170233	54	75	65	44	27	2010
170232	66	2076	55	395	272	353
168821	501	645	634	690	496	500
168770	537	772	3827	74	569	96
163848	30	32	24	40	37	9
163829	351	176	266	1205	1002	1301
161878	74239	869	373648	880	289	5055
161846	795	632	629	1654	1599	1917
161843	2296	5705	3926	53850	19813	53260
161497	873	911	922	1891	477	1544
146957	1553	1610	1696	1250	789	1804
145951	3426	3376	2440	2359	1559	2724
145948	3808	3946	4126	3425	2878	3390
145865	3032	2790	2296	417	313	743
134752	82	171	164	137	159	187
134365	9175	8137	9240	1506	4236	2563
134336	50928	48761	45456	27399	29609	29765
134328	4914	6794	5787	5863	3800	4669
134315	1828	1034	630	20190	5071	6809
134306	8574	11015	9468	2271	5039	4429
134303	29965	28220	24463	24264	16768	24894
134198	1225	1008	4530	1506	2338	2199
134185	4746	5237	3794	5241	7964	8989
134132	337	198	290	25714	1027	10436
134131	285	24	18441	50	0	72
134128	11489	10091	12745	8574	4125	7417
134122	290094	363569	311162	69345	50765	59440
133808	5078	6364	6170	2560	1793	1724
133605	4843	2870	1874	5814	3961	5632
133374	5722	6002	5351	1403	3448	1670
133348	1937	1750	2349	966	1150	1424
133339	897	1837	2624	713	1212	853
133324	3352	5016	4629	1408	2783	1397
133242	8577	9709	1128	2396	5530	3471
133001	1884	1843	1272	3879	1179	1884
132976	6285	3634	2044	622	1629	1351
132243	1776	3972	4466	2924	1052	2246
131732	3087	2650	2954	2573	2739	3272
131694	1612	5579	1772	41	188	102
131690	123718	100123	106503	71575	68179	76011
131620	20283	20715	17620	21002	13365	15186
131421	296322	171604	78497	1816417	611431	613416
130582	2931	1167	1916	2687	1293	2308
130396	6065	8580	6871	4430	3915	4067
128089	295	416	411	488	268	255
127629	416	61	310	192	164	241
127343	1302	1106	1511	742	720	675
126284	16219	2804	3842	6154	2607	5045
125988	3186	3008	2710	1605	1412	1513
125888	1750	547	1718	1735	1235	1835
125811	3171	2360	3021	1989	1553	1790
125800	7865	8654	7742	7674	5764	7259
125788	18745	18606	21456	1751	1586	1826
125504	3698	3230	2062	2879	122	1859
124903	25254	31071	30478	13305	11897	15285
124849	1049	802	1328	599	252	229
122191	997	851	808	383	396	253
122151	1686	2200	1941	888	1062	948
121002	4009	4609	4601	1718	2839	1738
120781	3974	3785	3576	1433	2444	1518
120744	1391	2456	2072	982	939	2105
120672	6230	8481	5834	2779	4080	7568
120526	1689	2176	1941	888	830	1024
119066	7716	4661	4910	2753	2129	2567
119036	352	94	261	1732	1653	1406
119023	3326	4077	1580	23867	28500	25416
117235	1153	1097	1117	747	667	787
114501	6808	7563	7977	2075	2660	3489
113534	146	217	243	1263	522	506
110920	5842	1033	2327	3874	1362	4618
110400	8130	7406	7538	5629	3981	4329
110359	2991	1004	460	11312	5428	17614
110315	136	170	214	2798	1289	1688
110289	2354	2655	3067	934	319	886
109997	1666	1411	1694	4147	3823	5055
108936	82808	60762	58458	28469	16967	26466
108314	13416	7153	4806	1006782	537025	1066538
108309	1280	6160	2684	11846	11476	13815
106952	4439	87	317	379	34	50
106949	592	568	563	594	518	486
106943	312	186	266	242	189	227
106940	7667	2395	5982	1889	1585	3226
106932	1701	1218	1734	1294	998	1542
106931	1296	807	978	603	534	714
106929	11019	6587	6744	8975	7940	10919
106924	19711	12252	9495	8545	5743	9091
106922	428331	372214	430102	261255	205714	248139
106921	12630	6010	8771	4483	4843	23349
106629	747	1035	673	563	250	350
105769	1641	1433	1585	1117	1045	1171
105630	2313	1959	2482	887	856	1151
105516	1696	1163	1692	1571	1466	1224
105450	933	1021	1024	249	792	192
105086	2093	2101	2834	3801	2009	4457
104535	2327	2733	2691	1078	1224	1270
104417	8154	2006	6510	8393	5695	10524
104303	6200	6036	4915	2151	2797	3031
104106	13991	15957	14554	9069	9738	8266
103886	34759	39637	16373	80	2805	6480
103870	1225	2730	1982	8438	4062	7373
103102	17088	18510	17721	12533	11171	16861
102716	46	38	42	266	204	282
102616	626	695	490	584	300	480
100891	299435	177780	31671	1779626	628436	597471
100017	2523	1644	1607	1790	7033	9697
97452	35202	22277	23146	11694	7444	10990
97332	3562	1674	1216	757	519	651
94724	1392	7562	1924	2826	2540	1176
89383	5245	6080	5138	2432	3570	2457
88502	13373	17302	18528	4447	11870	6396
87792	4219	8349	7087	7957	3731	11667
87713	4971	3036	4379	1151	2136	2641
84583	4326	5141	5579	930	3818	2455
84382	268	155	1301	7613	5679	5551
84181	12460	15042	13459	22332	12089	18360
66827	25	84	47	1799	1615	670
66667	4671	4428	4230	2861	2812	4948
64546	32718	15300	9548	119127	175855	211037
62737	809	605	99	114	366	58
62616	688	723	1032	161	425	92
62513	2061	1885	2631	3232	2037	2845
62391	6602	4397	5101	3462	3350	4001
56712	677	1012	1257	300	570	304
53737	3441	2060	3572	2218	2135	2810
52874	507	1242	774	398	554	494
49426	2013	2031	2079	631	1016	851
49409	2883	2633	3273	857	2040	1090
49400	6917	6308	5532	1739	2897	1950
48603	400	786	529	280	1236	350
48442	2377	2221	2082	897	1405	691
48428	4816	5755	5068	2503	2591	1977
47492	3426	1130	2317	549	902	587
47358	2745	2068	2092	279	1631	1006
47348	5154	4088	5674	3796	1904	1094
47197	1579	997	1351	279	501	333
47170	7154	6233	6349	2227	3477	2214
46413	4318	3783	4891	1164	2563	1318
46143	2095	2796	2603	866	1721	826
46134	717	730	622	265	441	245
46128	884	2734	3436	475	1965	559
43734	1597	1642	1663	503	870	615
42161	13947	18660	11495	8947	11759	4764
41989	867	1110	794	679	409	608
41985	2290	1192	1877	3760	1235	5016
41891	316	287	174	223	222	235
41821	384	444	353	128	1342	435
41811	2376	3750	2176	840	2099	822
41808	1396	5607	3280	967	2592	1158
41689	153	154	71	654	387	727
39801	9756	9025	6666	2210	7632	2199
34451	4192	2973	4000	2336	2251	2234
34007	99	18	54	2037	1574	2075
33994	12693	8808	10848	1660	2494	36
31664	115	53	95	200	278	300
31460	3418	6187	6537	1175	4070	2955
31408	3877	4298	4945	1564	2706	1906
31359	9200	7767	9037	2025	4318	3068
31285	10484	10170	10235	3823	4779	4641
31273	2850	2256	2671	1596	2138	1378
27147	4587	3500	4869	1580	2421	2286
26713	1753	1361	812	69	1433	993
26407	766	830	786	293	256	400
26062	49732	59635	58148	45027	35340	19581
23635	3336	2408	2696	1480	2338	1234
22885	1541	1012	1175	520	529	666
22241	3513	1286	2698	24599	20011	36725
21885	8393	7524	9957	2288	4836	1983
21861	3326	2277	2980	985	1587	906
21802	0	47	43	110	13	66
21763	4118	3451	3372	744	2606	719
21683	2600	2607	1939	3261	1150	3379
21666	14679	11010	9437	2827	5912	4125
21665	17782	12787	16038	6154	11820	5673
21664	15519	12569	21197	5368	12019	5540
21652	3612	2813	3122	978	1641	944
21511	1634	1023	1182	776	845	336
18485	2017	996	1835	471	306	444
18192	1801	1289	1768	1061	798	1238
18173	5739	3845	3757	998	634	1678
18167	1520	2496	61	2807	1298	0
18147	710	555	652	1716	1419	2104
17833	966	1232	965	918	591	873
17663	20893	511756	579664	357907	293632	333170
17651	1867	1670	1811	948	528	497
17471	2594	2908	3155	3203	2177	2368
17297	280	984	5128	2271	2097	2597
17245	8318	14228	26284	1141	3819	907
17222	5260	3901	4103	4427	2692	2692
17143	1998	1013	932	2259	633	1693
17068	829	1080	1013	946	657	6934
16809	177	96	68	4567	2797	3731
16788	538	208	48	1992	626	3506
16572	1917	2971	2239	2595	1514	1415
14741	759	939	752	480	524	827
14688	5164	5126	8179	2108	2305	1967
13146	3550	2271	1546	1323	788	1375
12444	85	58	76	2191	1536	1944
9489	2798	1059	1540	2515	1221	2331
8621	1125	1462	1255	498	591	586
7408	710	822	659	242	182	348
7403	1980	2293	1793	678	457	744
6802	1201	555	1546	316	1016	600
6646	827	854	1307	1864	457	3580
5576	756	904	456	878	606	526
5346	47722	52578	43719	25146	29231	27681
5242	25853	17393	30344	17797	21029	28905
5121	1767	8218	1580	1704	859	1883
4937	2678	2517	4222	1226	1781	608
4929	4358	2098	3330	5655	1371	4767
4793	1337	489	104	5719	666	6414
4723	68	161	189	212	228	290
4721	82	219	224	321	260	283
4713	2297	956	504	2672	2666	3036
4559	1172	848	1245	161	260	34
4550	1421	1992	2243	387	1198	720
4531	812	32	969	29	559	414
3618	3258	1370	9919	483	972	660
3264	1680	1216	1320	2250	850	2186
3203	2137	2542	2468	1858	1713	2557
3185	2720	2601	2702	1975	1259	834
2847	479049	417015	449959	305682	277662	322730
2706	4990	3812	4056	814	2094	752
2705	585	1079	1018	862	560	172
2575	2647	2006	2344	279	1645	948
2439	673	34	374	1933	136	1334
2438	510	908	760	2104	489	2102
2193	404	221	142	6356	4974	5906
2065	1312	1325	38	615	1014	277
2044	175	207	382	376	493	487
2031	351	176	266	1101	950	1226
2001	2889	1931	2222	98	951	576
1981	3602	1826	2042	1892	1391	2240
1913	2940	2322	2281	504	1552	547
1912	4695	3883	4155	1106	2606	951
1878	25047	9112	24158	7232	15235	8578
1875	28873	20767	25443	7678	14641	3881
1872	30106	24573	29335	7321	15303	10127
1862	1336	1893	228	1315	713	1037
1809	337	198	290	24548	1027	10866
1805	2411	4113	4709	557	320	1154
1753	572	760	706	555	419	561
1725	1659	1840	1250	491	1114	513
1721	127164	100138	91380	88793	58186	94616
1710	740	627	481	647	286	368
1704	621	855	648	501	442	350
1700	613	1894	1160	984	1042	1353
1684	67	54	31	139	97	101
1681	277251	346691	329020	72539	53569	61928
1064	6535	1521	25300	3914	2929	3594
1029	14393	20803	10892	4107	11269	3665
490	1999	1072	2278	2159	1304	941
453	14659	21227	36264	1917	6321	2719
443	14459	24042	18748	15456	13635	11755
257	9554	3928	2777	3653	8923	4286
168	257	441	250	246	34	242
153	77	311	121	7486	2443	2042
137	7106	9568	9024	8948	3655	16264
134	448	263	169	248	85	427
110	752	92	765	1692	105	399
91	1567	2671	2061	42	908	798
62	13373	6411	18528	23199	11759	6396
47	33086	31913	29343	13882	20644	12484
39	3572	2724	4130	5185	2483	6381
