# Supplementary material for: Global metabolic rewiring for improved CO2 fixation and chemical production in cyanobacteria
Source: Nat Commun. 2017 Mar 13;8:14724. doi: 10.1038/ncomms14724 (PMC5355792; doi:10.1038/ncomms14724)
Supplement: Supplementary Data 2 — Metabolite abundance in Strains 3, 11 and 15 grown with glucose in continuous light conditions. Peak areas of all detected metabolite signals are listed. "3_alphabet", "11_alphabet" and "15_alphabet" in the third row indicate individual samples of Strains 3, 11 and 15 grown with glucose, respectively. N = 3 biological replicates. [file ncomms14724-s3.xlsx]

## Sheet: Raw Data
Peak Areas of All Compounds Detected
Compound ID	3_A	3_B	3_C	10_A	10_B	10_C	15_A	15_B	15_C
xylulose NIST	7742	8898	12719	1180	757	1175	24320	24180	27743
xylose	2407	3127	10413	651	539	1120	23016	21380	21969
xylitol	9721	8783	12146	1838	1114	1812	2031	1982	2098
xanthosine	266	173	510	11	27	698	16	11	105
valine	3484	3724	5411	127480	117453	39423	72259	105086	72315
uridine	4783	5811	8741	10995	10236	16853	11680	14795	13348
urea	73005	57446	71924	76675	65169	93611	19574	32779	28728
uracil	912	1057	480	616	379	1086	790	796	1207
tyrosine	69191	81896	105865	12170	15184	18405	8717	10510	14434
tryptophan	12024	12859	14023	8451	9391	13482	9442	10755	13158
trehalose	978	1179	1475	1506	1335	2058	406372	648187	627338
thymine	2849	3239	4237	3529	4529	3048	3513	3547	2354
thymidine-5-phosphate	482	1091	486	696	1622	634	22	29	19
thymidine	616	910	936	1568	1772	1258	2156	2504	677
threonine minor	4929	4088	5191	3611	2864	4009	2227	3213	4663
threonic acid	3286	4346	5330	388	87	93	229	189	200
threitol	5233	5221	7101	4298	642	5417	1362	1776	1837
tartaric acid	1569	2334	3369	264	46	49	15	10	13
sucrose-6-phosphate	678	1346	867	241	376	735	95	334	255
sucrose	98303	106113	140823	280635	295002	523707	115907	173584	168416
succinic acid	2996	3982	4771	1059	1075	1229	5091	2707	3493
stearic acid	529043	685203	707553	624229	647716	614578	205021	84337	230823
sophorose	658	808	1110	440	463	614	316	317	322
serine	23336	23338	27158	15188	9869	16640	11085	15243	22252
sarcosine	3144	1027	2463	2548	3302	1914	1336	1722	2717
salicylaldehyde	576	363	563	480	383	477	177	302	379
ricinoleic acid NIST	1742	1295	2043	606	675	1239	134	120	157
ribulose-5-phosphate	1067	1208	1842	394	1251	1753	22	121	133
ribose-5-phosphate	1853	2098	2439	370	1567	1984	208	671	244
ribose	6561	6909	9396	4896	4112	6711	17747	16607	18640
ribonic acid	91643	104023	146119	15641	2608	3273	2159	1782	2031
pyrophosphate	4417	6939	1934	2545	3176	5050	458	1146	1089
pyrogallol	363	772	1169	884	55	975	299	163	381
putrescine	1030	1281	1798	775	667	1435	450	381	357
proline	642	318	4796	2038	2867	10258	3049	5649	5836
phytol	61933	73984	93345	86515	74187	136159	26101	27618	42720
phosphoenolpyruvate	5942	11065	10829	2160	1844	2608	1950	2720	2564
phosphate	28939	41078	35632	19199	15885	24645	8052	9315	11694
phenylalanine	5989	5481	8716	1876	3419	2578	595	2728	3519
pelargonic acid	12403	13100	22818	14639	11422	16269	8196	8725	8676
parabanic acid NIST	1401	5650	4325	2466	1979	6480	1121	1095	1404
palmitoleic acid	24403	33786	32963	49068	45625	56666	3197	3577	4355
palmitic acid	141286	183903	187781	159681	166172	129110	49319	17360	34871
oxoproline	1597076	1589186	1521137	1727154	1588271	764513	2073941	1461353	1212299
oxamic acid	689	719	718	746	520	880	194	231	350
oxalic acid	1352	577	2104	699	263	1629	26	224	209
ornithine	686	994	1131	1696	1609	3749	1739	1922	1842
oleic acid	1083	1297	1577	2042	2029	2886	263	356	424
octadecanol	556	907	966	248	641	995	194	175	298
N-methylalanine	269	289	490	5528	5492	2261	1198	1790	1496
nicotinic acid	156	150	162	124	142	259	4774	5460	5045
nicotinamide	1065	981	1574	887	1159	1870	1105	1261	1524
n-acetylglutamate	7594	4560	4673	5404	2629	4268	3030	3491	4285
n-acetyl-d-hexosamine	844	990	1222	1163	1582	2749	2147	2166	1868
myristic acid	15758	13753	17962	22906	15746	26717	8872	8827	10357
myo-inositol	959	1057	1386	588	321	2438	7667	7210	7450
methionine	247	256	1198	2358	3274	2828	1021	2672	1631
maltotriose	602	1315	3702	11395	6775	11312	3541	3103	4000
malic acid	88	105	84	190	185	316	1491	1351	1236
maleimide	1385	719	1121	1785	1023	5251	1242	586	6232
lysopalmitoyl monogalactosylglycerol	994	1753	2164	3931	4116	4957	1363	1272	1522
lysine	1822	5022	6572	5754	7650	12048	8801	11350	12540
levoglucosan	584	475	1653	352	454	362	131	30	293
leucine	1796	1573	3066	51828	50426	17345	37024	54843	54601
lauric acid	9511	14152	13681	11210	8163	10615	6174	3441	3956
lactic acid	2693	2339	42	3632	3274	3692	2319	4146	3221
isothreonic acid	54097	68551	84241	8245	319	1177	7645	5749	6259
isoribose	600	1003	1171	1286	1392	1551	773	858	958
isomaltose	2236	3874	5617	3722	4030	4413	659	1776	1293
isoleucine	1847	2022	2576	31093	31328	11016	19883	26137	29495
inulotriose	404	1000	1160	591	625	881	2346	2030	2277
inosine	168	201	272	362	313	636	7807	5840	11563
hydroxylamine	262295	151940	284241	160954	197686	296515	73656	97889	104895
homoserine	441	864	1268	1212	911	1813	687	607	608
heptadecanoic acid	7699	8578	10101	12371	12569	15982	2083	1010	2951
glycolic acid	9101	7769	12915	1366	749	1341	1352	1454	1775
glycine	22323	27041	55163	3991	22961	32968	4018	11992	13855
glycerol-alpha-phosphate	7268	10206	12342	8788	10677	15066	2435	3563	3110
glycerol-3-galactoside	7659	9242	12809	7175	6081	10901	4790	5872	6634
glycerol	30123	28200	28334	14769	11695	25106	414938	371693	358588
glyceric acid	25178	29236	39564	6220	3385	4472	25894	26274	28938
glutathione	1144	5010	8045	4996	5104	15369	1935	3219	5870
glutaric acid	114	88	155	127	87	135	43	42	44
glutamyl-valine	8177	7802	10341	20886	15196	321562	5433	436	121080
glutamic acid	91914	46158	256700	131756	221852	574893	753823	1139774	1190880
glucose-6-phosphate	10453	14888	17067	14038	12727	25664	3003	4530	4734
glucose-1-phosphate	7310	20381	2100	8663	11395	11233	4587	5309	1222
glucose	1257968	1025575	313246	978190	1034706	623159	398736	359520	212957
gluconic acid lactone	5245	5502	7436	198	166	96	207	315	233
gluconic acid	2564	4088	4414	1147	713	816	905	1072	1011
galactinol	72698	104668	142017	41674	46877	68526	10554	9754	11608
fumaric acid	299	434	194	282	242	541	1055	864	356
fucose	2756	1852	3154	2560	1489	1647	1146	984	1619
fructose-6-phosphate	4764	9456	17097	9264	11986	20696	1283	3593	3965
fructose	175611	180669	251916	38796	13034	20938	4876	3826	3368
ethanolamine	2600	3474	3652	1606	787	1896	5335	4896	4803
erythrose	581	485	807	172	120	143	29	52	45
erythronic acid	1682	1021	874	2964	997	12075	2537	637	12939
erythritol	244	278	337	78	21	337	831	835	754
dihydroxymalonic acid NIST	352	518	32	66	52	22	9	15	6
citric acid	17792	18392	30860	23203	18568	28030	4768	4279	4638
citramalic acid	32	119	28	338	276	427	1299	988	1108
cellobiose	1888	3760	5095	3000	954	1162	265	311	380
catechol	870	2005	1086	1144	349	1015	637	361	645
capric acid	791	769	1340	1073	932	1189	542	537	615
biuret	1942	2293	2715	1378	1290	2083	831	589	942
beta-hydroxymyristic acid	11788	17465	18748	58325	48326	78048	5464	5837	7400
beta-glycerolphosphate	168	211	167	103	160	493	131	121	146
beta-alanine	2053	737	1669	126	322	381	48	15	75
benzoic acid	3423	3510	5239	3486	3163	4787	1803	2286	2212
aspartic acid	53316	47918	66616	100747	106742	159523	74544	99242	122025
arachidic acid	1421	7917	12546	5386	4933	9235	341	1575	3340
alpha-ketoglutarate	2194	2958	4531	449	1119	1047	2393	3239	3694
alanine	6523	7245	8484	13265	18555	25065	31770	55999	63237
adipic acid	6681	5208	6371	6511	5738	7785	1666	2419	2368
adenosine-5-monophosphate	506	2114	1166	410	647	110	106	171	148
adenosine	12277	4992	15020	1447	1598	26635	596	919	3205
adenine	7638	9194	12470	16250	17189	27659	921	992	1479
acetophenone NIST	4545	3765	5589	2993	3432	2904	1668	749	932
5'-deoxy-5'-methylthioadenosine	1428	1852	2810	1776	1784	2928	894	1063	1618
4-methyl-5-thiazoleethanol	1440	1514	2087	1338	1175	1877	650	940	5280
4-hydroxybutyric acid	319	343	373	187	164	188	72	83	84
4-hydroxybenzoate	199	210	227	396	266	592	396	388	441
3-phosphoglycerate	56469	69037	64621	14312	16630	30090	12334	17783	20220
3-hydroxypalmitic acid	941	1257	1452	972	859	1407	533	559	654
3-aminoisobutyric acid	122	107	124	17	82	395	8	46	203
2-ketoadipic acid	1948	1422	2204	1560	1924	1380	572	622	950
2-hydroxyglutaric acid	225	171	217	228	137	580	324	392	589
2-deoxytetronic acid NIST	1636	1433	1679	238	201	144	97	44	41
2-deoxytetronic acid	1237	1505	567	168	112	127	143	97	155
2-deoxyerythritol	1225	1140	1132	1379	1160	1321	3259	3126	2786
1-monopalmitin	700	704	513	890	877	649	332	406	398
1-hexadecanol	613	727	640	510	580	536	196	210	322
1,3-diaminopropane	3780	3530	3935	1674	2943	8388	1248	1147	3226
1,2,4-benzenetriol	590	742	1177	583	29	396	296	287	301
2,5-dihydroxypyrazine NIST	248	197	586	593	603	1695	561	731	1471
172625	1824	1565	3062	1082	1121	1697	237	95	1427
172624	4228	4116	4963	3752	3588	4848	1471	1811	1937
172618	321253	274211	282662	205294	203455	444327	87078	63614	145374
171972	578	730	1638	895	1430	7562	15753	30528	54482
171971	686	994	1131	1774	1710	3939	1616	1639	1978
171970	669	318	5215	2000	2867	10226	3230	5887	5643
171968	8691	7020	9812	5705	6034	9435	4394	4845	5798
171546	1174	1289	1132	1553	1136	1949	3302	3015	2963
171305	1881	2055	8023	5107	4776	4104	2656	879	945
171298	5692	6120	7989	4867	4327	4665	3261	4532	5215
170828	1906	2369	3892	4959	3844	8798	954	1240	1545
170768	557	516	1028	251	185	234	338	257	471
170233	1433	70	2234	43	60	3786	3315	5374	5345
170232	438	895	1090	481	434	459	5719	7476	7476
168821	444	478	752	546	558	750	229	33	206
168770	1932	1897	844	616	583	205	74	20	50
163848	37	9	27	24	21	43	17	7	8
163829	1957	2247	2900	516	251	406	141	148	129
161878	430	68481	350	349	473	669	124	468	972
161846	3315	3541	4471	777	346	591	136	116	149
161843	32129	29002	62086	36635	38522	112008	9000	15539	16294
161497	88	218	149	493	1117	234	169	201	123
146957	318	452	1092	654	880	1159	254	414	438
145951	227	285	65	235	290	269	83	149	115
145948	2278	2952	2550	3725	3431	6082	1468	1642	1767
145865	689	854	1018	513	549	1008	366	396	545
134752	197	273	348	39	49	61	36	9	49
134365	1706	1815	2340	2530	1924	2432	325	247	309
134336	16253	20076	21882	16596	16021	10736	8787	3615	4563
134328	6698	9448	10112	4405	8501	6976	1313	3926	3209
134315	15937	24711	11382	4729	6223	19397	917	2598	1197
134306	461	643	517	581	587	971	172	215	271
134303	21287	18528	23020	22992	16326	26501	4931	8244	8470
134198	1443	2253	1497	6718	9220	12236	10714	10767	12929
134185	5746	8851	768	15975	25453	32586	24577	27924	32739
134132	948	1327	987	682	411	17801	1280	953	3498
134131	26	3528	17	1263	1793	30606	1041	2840	22284
134128	8686	9041	10467	13702	13019	19426	5395	8879	16909
134122	27548	28239	2513	24396	24915	34508	9649	4244	7761
133808	2105	2418	2661	449	585	2039	252	953	620
133605	4656	3581	5226	5162	4857	9259	2015	1993	2155
133374	3366	4292	4197	3314	3191	2534	1491	945	941
133348	1249	1303	1433	1007	843	1376	530	293	620
133339	1121	1251	1268	907	952	832	525	254	317
133324	14304	2939	3300	2787	2676	1571	1342	577	3567
133242	5703	3605	6938	4730	3968	3370	2297	1136	1203
133001	164	836	353	2162	3076	514	444	549	191
132976	725	977	2151	3601	1058	660	493	290	1125
132243	1942	1306	2382	881	1833	3054	592	1148	2359
131732	2529	4052	2869	2318	1815	2999	2956	2389	1782
131694	134	875	114	44	74	93	21	43	17
131690	23181	30033	36409	26405	23515	36545	12259	10553	12596
131620	13477	10910	13722	12125	13454	16708	5026	6887	7057
131421	337146	272218	5656	171075	321306	724121	636916	1334064	896456
130582	1423	1474	1308	2127	1300	3865	747	565	3055
130396	4043	4607	3848	2389	4790	5244	1520	2098	3898
128089	174	246	279	204	341	211	116	106	114
127629	177	211	315	76	44	78	397	715	639
127343	418	666	854	486	525	756	256	278	227
126284	2920	2660	9751	4611	4472	3556	2187	2037	1700
125988	1143	1247	1911	606	657	948	178	162	203
125888	847	1467	1296	830	872	1275	225	228	245
125811	1272	1999	2785	923	810	1775	742	801	959
125800	6664	7107	9953	4750	4093	6512	17083	15986	18597
125788	1243	1745	2123	448	497	766	1446	1301	1429
125504	1621	2097	2215	765	1829	1423	882	1055	863
124903	16598	18047	22112	15029	16986	14108	8414	4781	5513
124849	528	1037	111	502	417	836	148	88	100
122191	464	149	407	412	349	491	306	306	305
122151	1162	909	1241	1250	1409	747	441	458	603
121002	3023	2980	3657	2647	2230	1751	1550	471	646
120781	2130	2359	2936	2193	2029	1854	1285	626	709
120744	869	904	946	820	347	582	282	312	334
120672	3765	7862	8947	3729	1395	8976	1553	1132	930
120526	1110	1154	1010	1250	1409	1192	441	458	603
119066	4286	4560	5823	6601	6668	10412	5343	6277	7441
119036	700	1006	865	1666	523	206	830	700	420
119023	32273	54012	32274	4067	13514	30182	46054	34364	25183
117235	333	707	395	478	311	698	674	606	629
114501	2618	2867	2318	2137	1750	2112	776	731	879
113534	309	396	1648	386	504	1361	191	210	335
110920	1500	2426	6439	1126	2291	7718	1911	1525	1732
110400	4246	5095	7000	2041	1665	3070	2822	3345	310
110359	23302	31542	30910	5571	4212	12411	3691	6277	4606
110315	274	244	679	693	701	2147	2135	3413	2409
110289	2357	2138	1657	934	1187	1091	187	202	269
109997	17786	13954	21025	2037	1981	2597	727	1092	1056
108936	28113	34403	25079	25432	16792	26336	9298	5806	11856
108314	675385	539316	655984	423344	345755	421371	303069	449199	419131
108309	7004	1734	8103	1465	3958	1183	4713	5456	4763
106952	306	803	1626	154035	187718	186877	112388	176256	129412
106949	492	636	642	980	551	18874	266	404	8112
106943	222	222	212	704	256	9502	193	241	3246
106940	971	2001	1954	1721	1380	2443	841	700	878
106932	515	511	1204	1028	1215	2174	528	369	583
106931	310	488	637	427	399	609	174	127	137
106929	16173	18322	16998	49478	44667	34261	10130	9776	10470
106924	7347	7111	13900	5490	3934	10786	3023	4414	12331
106922	469282	361348	577594	369471	394347	559429	140471	163978	191154
106921	9573	7157	9367	3977	2635	7753	1290	489	3203
106629	292	640	326	555	681	318	177	220	210
105769	568	554	666	389	404	456	2449	3174	1144
105630	1117	1691	1751	487	620	913	11843	10456	11015
105516	497	1381	1793	830	872	1320	225	228	245
105450	524	690	836	495	562	258	490	309	188
105086	720	253	1507	395	3064	2608	11019	8658	16488
104535	435	1902	1942	496	1127	1899	215	217	196
104417	12562	11597	18767	23176	20689	17660	25103	32861	30770
104303	3387	3393	4381	2448	2399	2343	1610	1662	951
104106	9275	10443	11034	7913	7835	7021	17186	15104	15075
103886	531	7389	4701	6710	1262	7	4142	3535	864
103870	4173	6075	10561	5011	6419	12774	1904	3125	2950
103102	12580	9735	14763	6580	8551	13040	3911	4709	4701
102716	593	549	964	704	706	1172	1273	918	984
102616	483	423	486	626	510	623	252	373	421
100891	345297	266320	92270	176957	326157	723114	628998	1315854	922810
100017	11625	15784	22613	1698	739	1865	185	379	412
97452	9227	8146	10861	16362	15666	24484	2334	3115	3260
97332	526	452	651	768	408	461	560	484	609
94724	1159	1072	1090	3955	1573	2901	763	884	1909
89383	3129	3527	4028	3505	3358	2878	1837	1207	1426
88502	10148	7637	13210	8332	8018	10104	5317	3748	3641
87792	5431	3554	4447	4506	2795	4760	1291	1611	1789
87713	4110	3529	3612	2196	6259	8716	4919	6920	11009
84583	4659	5041	4376	3373	2286	1348	8894	4054	3497
84382	1462	1598	2213	5711	3601	7058	1681	1530	2141
84181	6138	5644	7813	4712	4855	6465	1423	1754	1541
66827	182	307	643	1510	714	922	441	459	565
66667	3370	3031	3485	3205	2620	3352	960	1340	1125
64546	530508	574853	686194	415501	342369	466161	73916	62741	60287
62737	324	330	475	449	399	217	194	109	105
62616	354	458	566	399	352	269	245	68	105
62513	3037	2805	7035	4416	3105	8947	4782	1827	3289
62391	10452	10540	17433	4928	3753	10600	127	3214	4618
56712	615	686	746	686	621	341	185	103	138
53737	2041	2045	2534	2259	2324	3613	1102	1032	4889
52874	1023	884	1090	575	424	631	206	126	122
49426	979	1116	1037	793	810	316	406	243	2833
49409	2146	1946	2168	1547	1749	1031	852	293	426
49400	3677	3881	4333	2880	3555	1926	1932	579	306
48603	544	823	807	563	577	342	371	203	186
48442	1270	1372	1679	1459	1143	2145	544	527	1229
48428	2803	2306	4554	2487	2463	2386	1319	604	951
47492	1100	1437	1661	1303	1118	1981	461	493	312
47358	1510	1442	1667	1591	376	1525	618	223	392
47348	1994	1464	3514	2016	1929	1285	1284	652	532
47197	796	678	1059	637	348	380	340	104	126
47170	2570	2772	3907	3846	3782	11827	1405	811	4290
46413	2676	2620	2944	2300	2548	1710	1217	494	566
46143	943	1487	1456	1173	1529	926	829	14062	20351
46134	332	427	557	384	342	309	187	90	112
46128	1437	1799	2166	1446	1339	554	740	123	204
43734	1102	1430	1661	1303	1118	1003	461	408	312
42161	10148	7517	11939	8509	8732	10104	4883	3748	3641
41989	506	504	634	854	490	1152	264	214	271
41985	10836	12301	14363	2317	2085	9685	802	1306	831
41891	128	208	216	164	158	189	72	73	89
41821	190	317	616	607	46	332	120	62	179
41811	1453	1492	2059	1152	1195	971	193	273	352
41808	1593	2168	2104	899	1502	1172	1031	349	441
41689	1098	1469	2141	1000	1066	1611	453	433	471
39801	5995	5831	7853	7033	6715	3562	5159	986	1232
34451	1899	2000	2200	1627	1448	2349	718	717	781
34007	7830	8719	11838	701	255	437	12750	14074	16250
33994	1321	5544	17562	2553	770	628	851	463	355
31664	950	1034	1422	144	96	103	1223	1188	1232
31460	4100	4392	5249	3544	3491	2017	2251	751	786
31408	2596	3023	3051	1256	2061	1780	1070	513	610
31359	4484	5694	6108	4357	5013	3287	2535	726	1565
31285	5260	4809	7789	3635	3029	2125	2511	512	2346
31273	2046	2060	2539	1577	939	1250	1393	1234	1210
27147	1405	2090	2557	1011	1084	2291	2606	4429	4577
26713	703	2140	476	1278	92	634	357	509	494
26407	363	341	267	170	259	233	88	93	86
26062	23904	33620	38995	52135	51598	59580	14653	14055	14406
23635	1765	1890	1892	1493	1503	1719	607	475	525
22885	331	584	531	794	857	1481	43	68	73
22241	15708	17819	18627	2278	1131	1428	1459	1719	1937
21885	4098	4584	5540	3770	3895	2545	2092	619	961
21861	1292	1041	1676	1786	1744	1380	1162	1109	904
21802	417	88	663	674	127	766	1344	1773	1917
21763	2146	2308	3099	2399	2052	1555	981	247	424
21683	2425	2064	2753	1429	1565	4182	719	1030	1321
21666	6377	2291	8802	8294	5973	2354	2251	947	2316
21665	9000	12659	9751	11907	11854	6621	4498	1901	2205
21664	10309	12526	13505	10256	9083	7287	4923	2495	2689
21652	1841	1904	2565	1937	1492	1343	964	875	1038
21511	556	702	1320	800	788	932	347	387	166
18485	1177	2181	1319	759	917	1714	249	271	208
18192	833	995	1612	371	303	1662	450	390	583
18173	3707	3394	3795	4336	3736	4307	5674	5021	4338
18167	1464	811	1504	160	945	962	97	26	605
18147	2754	3339	3983	868	605	2142	217	290	581
17833	209	105	407	147	214	781	482	152	614
17663	467610	90869	627523	479581	500944	685301	184753	199791	39132
17651	1095	1140	1546	769	820	904	597	393	436
17471	2484	2948	4128	2027	2390	3056	1089	867	940
17297	2067	253	605	899	993	1653	521	726	555
17245	13298	11709	5474	4215	4049	1750	757	382	558
17222	2002	2590	2691	4074	3673	5674	1734	1318	4008
17143	805	560	1749	771	246	5450	1507	2138	5424
17068	694	711	1486	349	439	956	563	896	423
16809	10940	13535	15759	380	447	1960	102	223	286
16788	1109	2327	1669	1881	1267	273	4838	3400	2297
16572	1664	1309	20	1316	35	2324	493	847	783
14741	915	1293	1805	711	520	1499	99	87	331
14688	5834	6143	7781	10304	7744	12009	2274	2031	3571
13146	2595	3002	3362	511	619	2194	51	93	673
12444	6238	8060	10040	763	23	25	231	246	278
9489	1423	1474	1308	2127	1300	2317	700	417	3159
8621	437	495	466	352	261	292	107	130	151
7408	131	242	146	212	164	265	177	257	305
7403	206	217	217	118	124	219	86	100	100
6802	1129	980	1300	820	877	539	296	359	219
6646	4052	2546	3965	3642	1964	3413	1022	1267	1925
5576	480	357	594	433	486	680	153	346	290
5346	17482	18438	22578	16823	17856	11258	9606	3615	3882
5242	9841	19099	27778	5131	6478	23569	7292	5022	11481
5121	827	813	493	800	389	1753	413	245	1542
4937	1203	2215	1762	1441	1503	1406	823	452	402
4929	1368	1340	1338	1820	1187	3416	987	477	3535
4793	3567	6005	3849	3411	3022	5419	12292	7862	5391
4723	253	499	715	92	66	93	54	60	46
4721	575	531	406	76	57	93	33	38	35
4713	2161	2478	4155	1098	849	278	602	638	426
4559	242	852	487	413	231	156	115	135	80
4550	553	1196	830	698	822	1330	538	481	441
4531	857	526	626	484	220	1093	177	319	318
3618	798	2339	762	883	893	579	484	380	633
3264	1668	1589	1971	1580	989	2166	4470	3681	5941
3203	2722	2286	3910	1546	1325	3227	963	739	885
3185	360	1321	1648	1721	1891	3146	574	586	935
2847	114936	178129	211028	164266	119837	230210	63763	66562	76964
2706	597	1581	1713	1630	1237	1298	441	389	640
2705	419	547	722	349	679	679	1264	1507	433
2575	1461	1410	1925	1526	376	1514	601	223	430
2439	587	361	2292	2641	1028	5435	1928	2997	2916
2438	4592	5517	6877	630	579	451	3305	4056	925
2193	14053	16798	22344	2758	1067	1273	2608	2354	1889
2065	931	633	790	15	493	1287	366	401	299
2044	1739	2573	2135	708	561	1110	182	171	157
2031	1957	2125	2472	516	251	406	141	148	129
2001	4	76	866	3484	1072	158	84	68	947
1981	3340	5865	6796	1561	579	1663	1420	1575	1700
1913	1047	1267	1595	1260	1142	779	258	186	186
1912	2080	2250	3180	1984	1992	1283	907	259	468
1878	14121	10810	18107	12794	13709	9341	6595	2813	3739
1875	13434	17147	20617	14065	14993	7607	6625	2693	3198
1872	16792	16805	20653	11832	15495	7583	7086	3395	4051
1862	1061	706	1054	60	828	1083	342	446	471
1809	948	1327	987	682	411	17092	1280	953	3627
1805	1220	2093	1629	417	400	536	427	694	663
1753	242	337	460	1303	1746	2762	378	356	508
1725	884	906	1351	1005	1143	363	377	152	232
1721	60549	30955	64682	6100	7262	115637	3875	1680	21019
1710	135	123	320	588	530	319	47	118	118
1704	495	486	582	465	294	440	149	186	228
1700	3605	2327	2124	839	567	1187	579	612	792
1684	52	94	107	236	250	358	415	415	395
1681	27604	26138	34788	28766	20870	36361	4675	1776	2038
1064	9179	4161	13074	1790	939	1103	1551	1578	1564
1029	4065	7804	9803	7127	6404	2717	4775	4499	4534
490	1425	1937	2138	1869	1640	3917	473	1019	973
453	19367	16142	6961	24820	17656	6344	11839	15309	18082
443	12090	8637	15532	9949	10750	18213	4888	6971	6552
257	1953	2158	7971	4981	4879	3992	2656	731	1034
168	102	409	117	187	391	316	281	46	74
153	508	1103	604	648	1212	5268	2244	4741	428
137	6092	4547	2970	3425	4606	3943	1135	4662	6302
134	120	220	129	183	246	216	130	117	174
110	675	601	946	539	1026	2223	336	224	400
91	1321	1358	1270	270	1102	1430	488	674	901
62	3529	7637	13210	8332	8732	10104	4883	1187	3641
47	17274	18248	23135	16902	15772	15671	10071	5045	5834
39	2336	2470	2549	1973	2028	6749	959	850	2535
